# Supplementary material for: Smoking Exposure Is Associated with Serum Vitamin D Deficiency in Children: Evidence from the Japan Environment and Children’s Study
Source: Nutrients. 2022 Jul 29;14(15):3121. doi: 10.3390/nu14153121 (PMC9370804; doi:10.3390/nu14153121)
Supplement: Supplementary file 1 [file nutrients-14-03121-s001.zip]

Archive with 1 entries (1 files):
- nutrients-1805394-supplementary.pdf
